# Supplementary material for: Specific Fluorescent Probes for Imaging DNA in Cell-Free Solution and in Mitochondria in Living Cells
Source: Biosensors (Basel). 2023 Jul 15;13(7):734. doi: 10.3390/bios13070734 (PMC10377282; doi:10.3390/bios13070734)
Supplement: Supplementary file 1 [file biosensors-13-00734-s001.zip]

Archive with 1 entries (1 files):
- biosensors-2454932-supplementary.pdf
